# Supplementary material for: Comparison of Nicotine Dependence and Biomarker Levels among Traditional Cigarette, Heat-Not-Burn Cigarette, and Liquid E-Cigarette Users: Results from the Think Study
Source: Int J Environ Res Public Health. 2021 Apr 29;18(9):4777. doi: 10.3390/ijerph18094777 (PMC8124521; doi:10.3390/ijerph18094777)
Supplement: Supplementary file 1 [file ijerph-18-04777-s001.zip]

Archive with 1 entries (1 files):
- ijerph-1161240-supplementary.pdf
